# Supplementary material for: Antibody Secretion Capacity in CVID Patients: Immunoglobulin Isotypes and Antigen Specificities After T-Cell-Dependent In Vitro Stimulation
Source: J Clin Med. 2025 Oct 14;14(20):7246. doi: 10.3390/jcm14207246 (PMC12565346; doi:10.3390/jcm14207246)
Supplement: Supplementary file 1 [file jcm-14-07246-s001.zip]

Archive with 1 entries (1 files):
- jcm-3866923-supplementary.pdf
